# Supplementary material for: Collagenase-Expressing Salmonella Targets Major Collagens in Pancreatic Cancer Leading to Reductions in Immunosuppressive Subsets and Tumor Growth
Source: Cancers (Basel). 2021 Jul 16;13(14):3565. doi: 10.3390/cancers13143565 (PMC8306875; doi:10.3390/cancers13143565)
Supplement: Supplementary file 1 [file cancers-13-03565-s001.zip]

Archive with 1 entries (1 files):
- cancers-1292862-supplementary.pdf
